# Supplementary material for: Iron homeostasis pathway DNA methylation trajectories reveal a role for STEAP3 metalloreductase in patient outcomes after aneurysmal subarachnoid hemorrhage
Source: Epigenetics Commun. Author manuscript; Available in PMC 2022 Jan 25. (PMC8788201; doi:10.1186/s43682-021-00003-5)
Supplement: Supplement2 — Additional file 2:. Gene-specific detailed results. [file NIHMS1770578-supplement-Supplement2.xlsx]

## Sheet: Orientation
Iron Homeostasis Pathway DNA Methylation Trajectories Reveal a Role for STEAP3 Metalloreductase in Patient Outcomes after Aneurysmal Subarachnoid Hemorrhage Additional File 3 of 3: Supplementary Results, Part 2 Lacey W. Heinsberg, PhD, RN*; Daniel E. Weeks, PhD; Sheila A. Alexander, PhD, RN, FCCM; Ryan L. Minster, PhD, MSIS; Paula R. Sherwood, PhD, RN, CNRN, FAAN; Samuel M. Poloyac, PharmD, PhD; …
*Corresponding author Department of Human Genetics Graduate School of Public Health University of Pittsburgh E-mail: law145@pitt.edu
Spreadsheet orientation: Each tab presents detailed results for all CpG sites within a gene. If no "model" provided for a CpG site of interest, this means that DNA methylation data for that site did not pass our QC criteria for GBTA. Additional details, including legends and tables, can be found in each tab of this spreadsheet. Tabls are in alphabetical order by gene abbreviation.

## Sheet: ACO1
Table 1. Results of logistic regression for DNA methylation sites in ACO1 while controlling for age, sex, race, and Fisher grade with and without adjusting for cell type heterogeneity during group-based trajectory analysis
		Base Models (Unadjusted for Cell Type Heterogeneity)														Adjusted Models (Adjusted for Cell Type Heterogeneity)
CpG	Position	Model	Logistic Regression Performed	CV		DCI		GOS3		GOS12		MORT3		MORT12		Model	Logistic Regression Performed	CV		DCI		GOS3		GOS12		MORT3		MORT12
				p value 1	p value 2	p value 1	p value 2	p value 1	p value 2	p value 1	p value 2	p value 1	p value 2	p value 1	p value 2			p value 1	p value 2	p value 1	p value 2	p value 1	p value 2	p value 1	p value 2	p value 1	p value 2	p value 1	p value 2
cg13572911	32383291	m22	YES	0.42845	-	0.496446	-	0.856138	-	0.416053	-	0.566549	-	0.212375	-	m010	YES	0.188216	0.183273	0.489902	0.627912	0.591895	0.685373	0.891507	0.645787	0.290488	0.825996	0.638248	0.893211		LEGEND
cg13977526	32384244	m20	YES	0.72496	-	0.43734	-	0.0573476	-	0.00502006	-	0.012931	-	0.000523236	-	-	-	-	-	-	-	-	-	-	-	-	-	-	-		1 group model identified, unable to move model forward to logistic regression
cg15714041	32384344	-	-	-	-	-	-	-	-	-	-	-	-	-	-	m0	NO	-	-	-	-	-	-	-	-	-	-	-	-		2 or 3 group model identified, logistic regression performed
cg16259069	32384421	m2	NO	-	-	-	-	-	-	-	-	-	-	-	-	m1	NO	-	-	-	-	-	-	-	-	-	-	-	-		No association (P-value > 0.05)
cg14237843	32384458	-	-	-	-	-	-	-	-	-	-	-	-	-	-	m1	NO	-	-	-	-	-	-	-	-	-	-	-	-		Suggestive association (P-value < 0.05, not meeting empirical significance threshold)
cg10828820	32384910	-	-	-	-	-	-	-	-	-	-	-	-	-	-	-	-	-	-	-	-	-	-	-	-	-	-	-	-		Association (P-value meets empirical significance threshold)
cg01130192	32385002	-	-	-	-	-	-	-	-	-	-	-	-	-	-	-	-	-	-	-	-	-	-	-	-	-	-	-	-
cg13551330	32388149	-	-	-	-	-	-	-	-	-	-	-	-	-	-	-	-	-	-	-	-	-	-	-	-	-	-	-	-		Outcome	N	n, cases	n, controls
cg13567378	32403106	-	-	-	-	-	-	-	-	-	-	-	-	-	-	-	-	-	-	-	-	-	-	-	-	-	-	-	-		CV	168	91	77
cg13541353	32426330	-	-	-	-	-	-	-	-	-	-	-	-	-	-	-	-	-	-	-	-	-	-	-	-	-	-	-	-		DCI	258	127	131
cg14296220	32431791	-	-	-	-	-	-	-	-	-	-	-	-	-	-	m1	NO	-	-	-	-	-	-	-	-	-	-	-	-		GOS3	214	71	143
Note: Adjusted models were adjusted for cell type heterogeneity as a time-varying covariate as part of the group-based trajectory analysis protocol in SAS. CV, cerebral vasospasm; DCI, delayed cerebral ischemia; GOS3, Glasgow Outcome Scale at 3 months; GOS12, Glasgow Outcome Scale at 12 months; MORT3, death at 3 months; MORT12, death at 12 months; Models listed passed secondary evaluation criteri…																															GOS12	204	53	151
																															MORT3	232	39	193
																															MORT12	204	44	160
Empirical p-value, Base:		0.00628397
Empirical p-value, CTH:		0.0161776
	cg13977526 Base Model, Polynomial Order 20
	Outcome	OR	95% CI Low	95% CI High	p
	CV	1.18534	0.462705	3.14052	0.72496
	DCI	1.35556	0.631055	2.96477	0.43734
	GOS3	2.33582	0.972696	5.67517	0.0573476
	GOS12	3.73539	1.48887	9.54612	0.00502006
	MORT3	3.24074	1.25319	8.14927	0.012931
	MORT12	5.31584	2.08002	13.9963	0.000523236

## Sheet: ACO2
Table 1. Results of logistic regression for DNA methylation sites in ACO2 while controlling for age, sex, race, and Fisher grade with and without adjusting for cell type heterogeneity during group-based trajectory analysis
		Base Models (Unadjusted for Cell Type Heterogeneity)														Adjusted Models (Adjusted for Cell Type Heterogeneity)
CpG	Position	Model	Logistic Regression	CV		DCI		GOS3		GOS12		MORT3		MORT12		Model	Logistic Regression Performed	CV		DCI		GOS3		GOS12		MORT3		MORT12
				p value 1	p value 2	p value 1	p value 2	p value 1	p value 2	p value 1	p value 2	p value 1	p value 2	p value 1	p value 2			p value 1	p value 2	p value 1	p value 2	p value 1	p value 2	p value 1	p value 2	p value 1	p value 2	p value 1	p value 2
cg22780000	41864734	-	-	-	-	-	-	-	-	-	-	-	-	-	-	-	-	-	-	-	-	-	-	-	-	-	-	-	-		LEGEND
cg15291304	41864762	-	-	-	-	-	-	-	-	-	-	-	-	-	-	-	-	-	-	-	-	-	-	-	-	-	-	-	-		1 group model identified, unable to move model forward to logistic regression
cg26423539	41864790	m20	YES	0.0220949	-	0.135388	-	0.967145	-	0.334935	-	0.455918	-	0.465234	-	-	-	-	-	-	-	-	-	-	-	-	-	-	-		2 or 3 group model identified, logistic regression performed
cg25636833	41864805	m002	YES	0.0160395	0.660292	0.222413	0.566573	0.337266	0.0320152	0.0630355	0.021637	0.301351	0.00311027	0.128671	0.0178314	m02	YES	0.868002	-	0.385216	-	0.0162076	-	0.00492571	-	0.000878935	-	0.00452722	-		No association (P-value > 0.05)
cg01509203	41864882	-	-	-	-	-	-	-	-	-	-	-	-	-	-	-	-	-	-	-	-	-	-	-	-	-	-	-	-		Suggestive association (P-value < 0.05, not meeting empirical significance threshold)
cg00159442	41864973	m2	NO	-	-	-	-	-	-	-	-	-	-	-	-	m0	NO	-	-	-	-	-	-	-	-	-	-	-	-		Association (P-value meets empirical significance threshold)
cg05593780	41864983	-	-	-	-	-	-	-	-	-	-	-	-	-	-	-	-	-	-	-	-	-	-	-	-	-	-	-	-
cg03907864	41865051	-	-	-	-	-	-	-	-	-	-	-	-	-	-	m0	NO	-	-	-	-	-	-	-	-	-	-	-	-		Outcome	N	n, cases	n, controls
cg04467208	41865075	-	-	-	-	-	-	-	-	-	-	-	-	-	-	m0	NO	-	-	-	-	-	-	-	-	-	-	-	-		CV	168	91	77
cg05365887	41865100	-	-	-	-	-	-	-	-	-	-	-	-	-	-	m0	NO	-	-	-	-	-	-	-	-	-	-	-	-		DCI	258	127	131
cg01475134	41865618	-	-	-	-	-	-	-	-	-	-	-	-	-	-	-	-	-	-	-	-	-	-	-	-	-	-	-	-		GOS3	214	71	143
cg08172947	41868550	-	-	-	-	-	-	-	-	-	-	-	-	-	-	-	-	-	-	-	-	-	-	-	-	-	-	-	-		GOS12	204	53	151
Note: Adjusted models were adjusted for cell type heterogeneity as a time-varying covariate as part of the group-based trajectory analysis protocol in SAS. CV, cerebral vasospasm; DCI, delayed cerebral ischemia; GOS3, Glasgow Outcome Scale at 3 months; GOS12, Glasgow Outcome Scale at 12 months; MORT3, death at 3 months; MORT12, death at 12 months; Models listed passed secondary evaluation criteri…																															MORT3	232	39	193
																															MORT12	204	44	160
Empirical p-value, Base:	0.0046
Empirical p-value, CTH:	0.0167
		cg26423539 Base Model, Polynomial Order 20
			Group 2 vs. Group 1
		Outcome	OR	95% CI Low	95% CI High	p
		CV	0.458289	0.232318	0.887884	0.0220949
		DCI	0.683066	0.413108	1.12529	0.135388
		GOS3	0.986892	0.526827	1.85651	0.967145
		GOS12	1.39075	0.713226	2.74108	0.334935
		MORT3	1.31958	0.637158	2.76044	0.455918
		MORT12	1.30196	0.641758	2.66375	0.465234
		cg25636833 Base Model, Polynomial Order 002														cg25636833 CTH-Adjusted Model, Polynomial Order 02
			Group 2 vs. Group 1				Group 3 vs. Group 1										Group 2 vs. Group 1
		Outcome	OR	95% CI Low	95% CI High	p	OR	95% CI Low	95% CI High	p	Global p					Outcome	OR	95% CI Low	95% CI High	p
		CV	0.421595	0.206341	0.845819	0.0160395	0.779792	0.256658	2.43526	0.660292	0.0509181					CV	1.09533	0.373722	3.31233	0.868002
		DCI	0.711526	0.41013	1.22679	0.222413	1.29531	0.538158	3.2166	0.566573	0.322991					DCI	1.46539	0.622788	3.56396	0.385216
		GOS3	0.706254	0.341337	1.42245	0.337266	3.35312	1.1258	10.5501	0.0320152	0.0321233					GOS3	3.76793	1.29686	11.5882	0.0162076
		GOS12	0.471034	0.205943	1.01781	0.0630355	3.71915	1.22552	11.8551	0.021637	0.00288954					GOS12	4.77872	1.62567	14.8147	0.00492571
		MORT3	0.631161	0.252328	1.47029	0.301351	5.38855	1.76086	16.8238	0.00311027	0.00279318					MORT3	6.28103	2.12054	18.9659	0.000878935
		MORT12	0.519831	0.214768	1.17768	0.128671	3.89467	1.26508	12.3155	0.0178314	0.00562227					MORT12	4.85978	1.63166	14.8893	0.00452722

## Sheet: APP
Table 1. Results of logistic regression for DNA methylation sites in APP while controlling for age, sex, race, and Fisher grade with and without adjusting for cell type heterogeneity during group-based trajectory analysis
		Base Models (Unadjusted for Cell Type Heterogeneity)														Adjusted Models (Adjusted for Cell Type Heterogeneity)
CpG	Position	Model	Logistic Regression Performed	CV		DCI		GOS3		GOS12		MORT3		MORT12		Model	Logistic Regression Performed	CV		DCI		GOS3		GOS12		MORT3		MORT12
				p value 1	p value 2	p value 1	p value 2	p value 1	p value 2	p value 1	p value 2	p value 1	p value 2	p value 1	p value 2			p value 1	p value 2	p value 1	p value 2	p value 1	p value 2	p value 1	p value 2	p value 1	p value 2	p value 1	p value 2
cg21000999	27253974	-	-	-	-	-	-	-	-	-	-	-	-	-	-	-	-	-	-	-	-	-	-	-	-	-	-	-	-		LEGEND
ch.21.228978R	27297434	-	-	-	-	-	-	-	-	-	-	-	-	-	-	-	-	-	-	-	-	-	-	-	-	-	-	-	-		1 group model identified, unable to move model forward to logistic regression
cg25314245	27354743	-	-	-	-	-	-	-	-	-	-	-	-	-	-	-	-	-	-	-	-	-	-	-	-	-	-	-	-		2 or 3 group model identified, logistic regression performed
cg24168308	27372387	m010	YES	0.690164	0.971465	0.200235	0.123669	0.640153	0.140155	0.44214	0.701642	0.61685	0.887615	0.273578	0.394702	m000	YES	0.712226	0.72127	0.0995893	0.0645002	0.613253	0.809554	0.221572	0.693247	0.678055	0.406658	0.387907	0.188271		No association (P-value > 0.05)
cg11321156	27372396	m010	YES	0.877124	0.622928	0.112054	0.282636	0.543357	0.19118	0.561347	0.826477	0.981206	0.964545	0.72001	0.608945	m210	YES	0.472649	0.454411	0.223824	0.122461	0.690479	0.856042	0.364578	0.831737	0.913469	0.550074	0.578898	0.300097		Suggestive association (P-value < 0.05, not meeting empirical significance threshold)
cg23269692	27372446	m000	YES	0.12434	0.461407	0.963744	0.338454	0.109696	0.252506	0.139703	0.206879	0.305962	0.0714015	0.0633159	0.0334886	m000	YES	0.107372	0.31837	0.881817	0.273695	0.0910375	0.0907763	0.150496	0.0410612	0.314749	0.0156306	0.0724777	0.00336966		Association (P-value meets empirical significance threshold)
cg18274664	27372461	m000	YES	0.282346	0.654686	0.862564	0.050308	0.60472	0.337019	0.67765	0.747345	0.4763	0.979366	0.803583	0.49919	m000	YES	0.121343	0.756261	0.773773	0.0485685	0.594282	0.780454	0.930348	0.986788	0.622172	0.694354	0.994137	0.443723
cg14414154	27538021	-	-	-	-	-	-	-	-	-	-	-	-	-	-	-	-	-	-	-	-	-	-	-	-	-	-	-	-		Outcome	N	n, cases	n, controls
cg01286133	27540106	-	-	-	-	-	-	-	-	-	-	-	-	-	-	m10	YES	0.844944	999	0.956506	999	0.616717	999	0.810335	999	0.869385	999	0.920846	999		CV	168	91	77
cg19788250	27540220	-	-	-	-	-	-	-	-	-	-	-	-	-	-	-	-	-	-	-	-	-	-	-	-	-	-	-	-		DCI	258	127	131
cg18597421	27540728	-	-	-	-	-	-	-	-	-	-	-	-	-	-	-	-	-	-	-	-	-	-	-	-	-	-	-	-		GOS3	214	71	143
cg12144476	27541894	-	-	-	-	-	-	-	-	-	-	-	-	-	-	m0	NO	-	-	-	-	-	-	-	-	-	-	-	-		GOS12	204	53	151
cg10129201	27542749	-	-	-	-	-	-	-	-	-	-	-	-	-	-	-	-	-	-	-	-	-	-	-	-	-	-	-	-		MORT3	232	39	193
cg13169373	27542843	-	-	-	-	-	-	-	-	-	-	-	-	-	-	-	-	-	-	-	-	-	-	-	-	-	-	-	-		MORT12	204	44	160
cg15407086	27543045	m000	YES	0.3927	0.480832	0.583127	0.8015	0.0183883	0.0357007	0.0719839	0.224374	0.271536	0.4615	0.162935	0.494589	m000	YES	0.587376	0.129554	0.440055	0.409636	0.138331	0.235876	0.385676	0.639445	0.970582	0.639816	0.731058	0.645525
cg03779431	27543124	m02	YES	0.516015	-	0.910655	-	0.270689	-	0.00411205	-	0.19795	-	0.0706952	-	-	-	-	-	-	-	-	-	-	-	-	-	-	-
cg08015776	27543229	-	-	-	-	-	-	-	-	-	-	-	-	-	-	-	-	-	-	-	-	-	-	-	-	-	-	-	-
cg13125364	27543351	-	-	-	-	-	-	-	-	-	-	-	-	-	-	-	-	-	-	-	-	-	-	-	-	-	-	-	-
cg27372898	27543410	-	-	-	-	-	-	-	-	-	-	-	-	-	-	-	-	-	-	-	-	-	-	-	-	-	-	-	-
cg08866780	27543523	m000	YES	0.051261	0.0364586	0.479363	0.69798	0.00595572	0.541268	0.000129365	0.671553	0.000988945	0.868047	0.00057655	0.960273	m000	YES	0.601966	0.373903	0.494367	0.376716	0.00398699	0.407249	0.00968021	0.885307	0.0236605	0.602758	0.0128427	0.781733
cg26153954	27543721	m020	YES	0.712344	0.0849941	0.523941	0.539057	0.240775	0.410159	0.614349	0.711317	0.601843	0.772416	0.51578	0.942367	-	-	-	-	-	-	-	-	-	-	-	-	-	-
Note: Adjusted models were adjusted for cell type heterogeneity as a time-varying covariate as part of the group-based trajectory analysis protocol in SAS. CV, cerebral vasospasm; DCI, delayed cerebral ischemia; GOS3, Glasgow Outcome Scale at 3 months; GOS12, Glasgow Outcome Scale at 12 months; MORT3, death at 3 months; MORT12, death at 12 months; Models listed passed secondary evaluation criteri…
Empirical p-value, Base:			0.00110856
Empirical p-value, CTH-Adjusted:			0.00130642
		cg23269692 Base Model, Polynomial Order 000														cg23269692 CTH-Adjusted Model, Polynomial Order 000
		Outcome	OR	95% CI Low	95% CI High	p	OR	95% CI Low	95% CI High	p	Global p					Outcome	OR	95% CI Low	95% CI High	p	OR	95% CI Low	95% CI High	p	Global p
		CV	2.29936	0.811979	6.97285	0.12434	1.61079	0.457639	5.91288	0.461407	0.258052					CV	2.50387	0.84208	8.13292	0.107372	1.95909	0.532844	7.67892	0.31837	0.248262
		DCI	1.01894	0.450426	2.3034	0.963744	0.628777	0.240779	1.6266	0.338454	0.342068					DCI	1.06535	0.458779	2.47245	0.881817	0.580477	0.216762	1.53804	0.273695	0.185747
		GOS3	0.44333	0.161911	1.21083	0.109696	0.512619	0.160559	1.60965	0.252506	0.281045					GOS3	0.414953	0.147169	1.15534	0.0910375	0.35967	0.10724	1.16699	0.0907763	0.195097
		GOS12	0.470313	0.173607	1.31224	0.139703	0.47143	0.144619	1.5238	0.206879	0.334495					GOS12	0.473911	0.171373	1.34163	0.150496	0.272946	0.0760215	0.939315	0.0410612	0.118757
		MORT3	0.582769	0.213055	1.72732	0.305962	0.291516	0.072153	1.10057	0.0714015	0.175308					MORT3	0.586012	0.21222	1.75007	0.314749	0.151212	0.0281216	0.654769	0.0156306	0.0214372
		MORT12	0.382567	0.138908	1.07853	0.0633159	0.257846	0.0710809	0.887209	0.0334886	0.0917419					MORT12	0.3883	0.137855	1.11185	0.0724777	0.11774	0.0254355	0.465414	0.00336966	0.00721549
																cg18274664 CTH-Adjusted Model, Polynomial Order 000
																Outcome	OR	95% CI Low	95% CI High	p	OR	95% CI Low	95% CI High	p	Global p
																CV	1.85718	0.851629	4.111	0.121343	0.840146	0.274932	2.5167	0.756261	0.124325
																DCI	0.908987	0.471401	1.74133	0.773773	0.428577	0.181773	0.985438	0.0485685	0.07211
																GOS3	0.806037	0.366636	1.80869	0.594282	1.1511	0.426271	3.11594	0.780454	0.662447
																GOS12	1.03941	0.446262	2.56224	0.930348	1.00901	0.346956	2.94997	0.986788	0.995043
																MORT3	1.27188	0.508866	3.53021	0.622172	0.781678	0.221205	2.68964	0.694354	0.600739
																MORT12	1.00338	0.418542	2.56939	0.994137	0.634958	0.192413	2.02264	0.443723	0.623487
		cg15407086 Base Model, Polynomial Order 000
		Outcome	OR	95% CI Low	95% CI High	p	OR	95% CI Low	95% CI High	p	Global p
		CV	0.727648	0.347698	1.50191	0.3927	0.717621	0.283046	1.80915	0.480832	0.646819
		DCI	0.854305	0.485816	1.49904	0.583127	0.914474	0.454185	1.83889	0.8015	0.860038
		GOS3	0.425742	0.206529	0.858521	0.0183883	0.372081	0.143004	0.914705	0.0357007	0.0264818
		GOS12	0.496221	0.22842	1.05855	0.0719839	0.563777	0.21736	1.39636	0.224374	0.174746
		MORT3	0.631355	0.275055	1.43288	0.271536	0.68679	0.242086	1.82298	0.4615	0.52577
		MORT12	0.561861	0.247038	1.25932	0.162935	0.716942	0.268141	1.83471	0.494589	0.37484
		cg03779431 Base Model, Polynomial Order 02
		Outcome	OR	95% CI Low	95% CI High	p
		CV	0.801125	0.409215	1.56693	0.516015
		DCI	0.970808	0.577999	1.63013	0.910655
		GOS3	0.687617	0.348006	1.32648	0.270689
		GOS12	0.321288	0.142659	0.678733	0.00411205
		MORT3	0.596562	0.262829	1.28073	0.19795
		MORT12	0.488572	0.217699	1.0387	0.0706952
		cg08866780 Base Model, Polynomial Order 000														cg08866780 CTH-Adjusted Model, Polynomial Order 000
		Outcome	OR	95% CI Low	95% CI High	p	OR	95% CI Low	95% CI High	p	Global p					Outcome	OR	95% CI Low	95% CI High	p	OR	95% CI Low	95% CI High	p	Global p
		CV	0.443209	0.190846	0.988924	0.051261	0.36625	0.139715	0.925991	0.0364586	0.068528					CV	0.813212	0.369903	1.76149	0.601966	0.653655	0.253364	1.66507	0.373903	0.671985
		DCI	0.803011	0.435864	1.47517	0.479363	1.15596	0.555868	2.41312	0.69798	0.487876					DCI	1.23042	0.679723	2.23992	0.494367	1.39996	0.664946	2.96923	0.376716	0.65624
		GOS3	0.349207	0.163131	0.735386	0.00595572	0.762258	0.31599	1.81706	0.541268	0.0118408					GOS3	0.33243	0.155047	0.699005	0.00398699	0.683405	0.27394	1.67115	0.407249	0.00970413
		GOS12	0.193967	0.0819329	0.443469	0.000129365	0.825879	0.337865	1.99696	0.671553	6.07101e-05					GOS12	0.346996	0.15413	0.77296	0.00968021	1.0698	0.424627	2.67942	0.885307	0.00656983
		MORT3	0.208796	0.0793891	0.521597	0.000988945	1.07952	0.435065	2.67563	0.868047	0.000212875					MORT3	0.359207	0.145982	0.873642	0.0236605	1.28373	0.498143	3.30916	0.602758	0.00911574
		MORT12	0.205981	0.081549	0.499442	0.00057655	0.977182	0.391102	2.42855	0.960273	0.000186671					MORT12	0.336739	0.141106	0.793248	0.0128427	1.14288	0.44125	2.94941	0.781733	0.00716137

## Sheet: CALR
Table 1. Results of logistic regression for DNA methylation sites in CALR while controlling for age, sex, race, and Fisher grade with and without adjusting for cell type heterogeneity during group-based trajectory analysis
		Base Models (Unadjusted for Cell Type Heterogeneity)														Adjusted Models (Adjusted for Cell Type Heterogeneity)
CpG	Position	Model	Logistic Regression Performed	CV		DCI		GOS3		GOS12		MORT3		MORT12		Model	Logistic Regression Performed	CV		DCI		GOS3		GOS12		MORT3		MORT12
				p value 1	p value 2	p value 1	p value 2	p value 1	p value 2	p value 1	p value 2	p value 1	p value 2	p value 1	p value 2			p value 1	p value 2	p value 1	p value 2	p value 1	p value 2	p value 1	p value 2	p value 1	p value 2	p value 1	p value 2
cg07916323	13048623	-	-	-	-	-	-	-	-	-	-	-	-	-	-	m0	NO	-	-	-	-	-	-	-	-	-	-	-	-		LEGEND
cg17308464	13049163	-	-	-	-	-	-	-	-	-	-	-	-	-	-	m0	NO	-	-	-	-	-	-	-	-	-	-	-	-		1 group model identified, unable to move model forward to logistic regression
cg19026959	13049204	m000	YES	0.185334	0.251566	0.14212	0.337822	0.0545241	0.128696	0.452601	0.620627	0.0865522	0.593431	0.128567	0.556644	m00	YES	0.249819	-	0.224184	-	0.165261	-	0.727362	-	0.312649	-	0.542343	-		2 or 3 group model identified, logistic regression performed
cg11228872	13049259	-	-	-	-	-	-	-	-	-	-	-	-	-	-	m0	NO	-	-	-	-	-	-	-	-	-	-	-	-		No association (P-value > 0.05)
cg25392269	13049289	-	-	-	-	-	-	-	-	-	-	-	-	-	-	m1	NO	-	-	-	-	-	-	-	-	-	-	-	-		Suggestive association (P-value < 0.05, not meeting empirical significance threshold)
cg26836577	13049292	m20	YES	0.677855	-	0.940602	-	0.581266	-	0.315447	-	0.335455	-	0.517704	-	m1	NO	-	-	-	-	-	-	-	-	-	-	-	-		Association (P-value meets empirical significance threshold)
cg20252443	13049313	m000	YES	0.605636	0.635766	0.809194	0.741085	0.556075	0.248391	0.650972	0.364154	0.894727	0.235354	0.451811	0.295151	m001	YES	0.271741	0.385638	0.884438	0.88027	0.850608	0.582388	0.5985	0.262417	0.882557	0.562286	0.953475	0.427125
cg07876903	13049426	-	-	-	-	-	-	-	-	-	-	-	-	-	-	-	-	-	-	-	-	-	-	-	-	-	-	-	-		Outcome	N	n, cases	n, controls
cg02197392	13049544	-	-	-	-	-	-	-	-	-	-	-	-	-	-	m0	NO	-	-	-	-	-	-	-	-	-	-	-	-		CV	168	91	77
cg18569704	13049634	-	-	-	-	-	-	-	-	-	-	-	-	-	-	-	-	-	-	-	-	-	-	-	-	-	-	-	-		DCI	258	127	131
cg01678893	13049949	-	-	-	-	-	-	-	-	-	-	-	-	-	-	m1	NO	-	-	-	-	-	-	-	-	-	-	-	-		GOS3	214	71	143
cg06886857	13050079	-	-	-	-	-	-	-	-	-	-	-	-	-	-	-	-	-	-	-	-	-	-	-	-	-	-	-	-		GOS12	204	53	151
cg09367967	13050586	-	-	-	-	-	-	-	-	-	-	-	-	-	-	m10	YES	0.703919	-	0.630804	-	0.835688	-	0.522912	-	0.0781384	-	0.0900062	-		MORT3	232	39	193
cg11341610	13050931	-	-	-	-	-	-	-	-	-	-	-	-	-	-	-	-	-	-	-	-	-	-	-	-	-	-	-	-		MORT12	204	44	160
cg19867991	13051573	-	-	-	-	-	-	-	-	-	-	-	-	-	-	-	-	-	-	-	-	-	-	-	-	-	-	-	-
cg14000467	13053719	-	-	-	-	-	-	-	-	-	-	-	-	-	-	-	-	-	-	-	-	-	-	-	-	-	-	-	-
cg04334723	13054427	-	-	-	-	-	-	-	-	-	-	-	-	-	-	-	-	-	-	-	-	-	-	-	-	-	-	-	-
cg25605731	13054434	-	-	-	-	-	-	-	-	-	-	-	-	-	-	-	-	-	-	-	-	-	-	-	-	-	-	-	-
cg13466180	13054470	-	-	-	-	-	-	-	-	-	-	-	-	-	-	-	-	-	-	-	-	-	-	-	-	-	-	-	-
cg22625098	13054718	-	-	-	-	-	-	-	-	-	-	-	-	-	-	m02	YES	0.302916	-	0.171656	-	0.301714	-	0.743279	-	0.970228	-	0.860918	-
cg23260573	13055829	-	-	-	-	-	-	-	-	-	-	-	-	-	-	-	-	-	-	-	-	-	-	-	-	-	-	-	-
cg23250700	13056068	-	-	-	-	-	-	-	-	-	-	-	-	-	-	m12	YES	0.439428	-	0.398519	-	0.494454	-	0.720026	-	0.770075	-	0.72743	-
cg22984992	13056423	-	-	-	-	-	-	-	-	-	-	-	-	-	-	-	-	-	-	-	-	-	-	-	-	-	-	-	-
cg18634848	13056459	m2	NO	-	-	-	-	-	-	-	-	-	-	-	-	m0	NO	-	-	-	-	-	-	-	-	-	-	-	-
cg13995374	13056470	m000	YES	0.0755613	0.849145	0.875162	0.66358	0.876232	0.259481	0.580351	0.185224	0.710833	0.201659	0.868414	0.144092	m1	NO	-	-	-	-	-	-	-	-	-	-	-	-
cg27180563	13056485	m000	YES	0.106534	0.0184193	0.991927	0.756019	0.0157478	0.0976865	0.0402313	0.0481298	0.0677314	0.301443	0.00834892	0.1131	m020	YES	0.0835518	0.83945	0.48345	0.26324	0.0793865	0.196318	0.106183	0.157316	0.303299	0.028492	0.162588	0.0707863
cg11913104	13056743	m000	YES	0.231699	0.518424	0.888661	0.481874	0.254777	0.0890999	0.180118	0.250207	0.556465	0.541851	0.180198	0.603862	m101	YES	0.45672	0.443225	0.579532	0.421233	0.454521	0.134456	0.90828	0.475559	0.854751	0.534139	0.624686	0.830135
cg06742493	13056745	-	-	-	-	-	-	-	-	-	-	-	-	-	-	m1	NO	-	-	-	-	-	-	-	-	-	-	-	-
cg21033655	13057124	-	-	-	-	-	-	-	-	-	-	-	-	-	-	m1	NO	-	-	-	-	-	-	-	-	-	-	-	-
cg06907141	13057206	-	-	-	-	-	-	-	-	-	-	-	-	-	-	m00	YES	0.174402	-	0.463279	-	0.269046	-	0.280618	-	0.0443158	-	0.129883	-
Note: Adjusted models were adjusted for cell type heterogeneity as a time-varying covariate as part of the group-based trajectory analysis protocol in SAS. CV, cerebral vasospasm; DCI, delayed cerebral ischemia; GOS3, Glasgow Outcome Scale at 3 months; GOS12, Glasgow Outcome Scale at 12 months; MORT3, death at 3 months; MORT12, death at 12 months; Models listed passed secondary evaluation criteri…
Empirical p-value, Base:			0.00138663
Empirical p-value, CTH:			0.00136056
		cg27180563 Base Model, Polynomial Order 000														cg27180563 CTH-Adjusted Model, Polynomial Order 020
		Outcome	OR	95% CI Low	95% CI High	p	OR	95% CI Low	95% CI High	p	Global p					Outcome	OR	95% CI Low	95% CI High	p	OR	95% CI Low	95% CI High	p	Global p
		CV	0.500533	0.210727	1.14372	0.106534	0.32376	0.123572	0.814073	0.0184193	0.0541351					CV	0.546581	0.273175	1.07833	0.0835518	0.860563	0.198654	3.92055	0.83945	0.217691
		DCI	0.9969	0.545706	1.82181	0.991927	1.11398	0.563563	2.20698	0.756019	0.930213					DCI	0.831233	0.494614	1.39334	0.48345	0.484654	0.122252	1.65419	0.26324	0.45383
		GOS3	0.397972	0.186198	0.835879	0.0157478	0.486162	0.203463	1.12988	0.0976865	0.0472093					GOS3	0.542298	0.269039	1.06185	0.0793865	2.50655	0.637931	11.0064	0.196318	0.0492832
		GOS12	0.429875	0.189827	0.960878	0.0402313	0.389106	0.148379	0.975394	0.0481298	0.0698761					GOS12	0.551464	0.262554	1.12061	0.106183	2.7843	0.681986	12.4477	0.157316	0.0486602
		MORT3	0.443532	0.183317	1.06291	0.0677314	0.606926	0.230099	1.55246	0.301443	0.189243					MORT3	0.654494	0.282946	1.44033	0.303299	4.64942	1.17446	19.3464	0.028492	0.0276066
		MORT12	0.310175	0.127617	0.734768	0.00834892	0.465314	0.17602	1.18205	0.1131	0.0287226					MORT12	0.577117	0.260207	1.22955	0.162588	3.7399	0.908033	16.9545	0.0707863	0.0322307
																cg06907141 CTH-Adjusted Model, Polynomial Order 00
																Outcome	OR	95% CI Low	95% CI High	p
																CV	4.53066	0.707291	88.4394	0.174402
																DCI	0.63894	0.180777	2.09821	0.463279
																GOS3	2.12987	0.540829	8.44158	0.269046
																GOS12	2.11505	0.499885	8.19547	0.280618
																MORT3	4.16297	0.964072	16.7743	0.0443158
																MORT12	2.88489	0.677628	11.3537	0.129883

## Sheet: CD163
Table 1. Results of logistic regression for DNA methylation sites in CD163 while controlling for age, sex, race, and Fisher grade with and without adjusting for cell type heterogeneity during group-based trajectory analysis
		Base Models (Unadjusted for Cell Type Heterogeneity)														Adjusted Models (Adjusted for Cell Type Heterogeneity)
CpG	Position	Model	Logistic Regression Performed	CV		DCI		GOS3		GOS12		MORT3		MORT12		Model	Logistic Regression Performed	CV		DCI		GOS3		GOS12		MORT3		MORT12
				p value 1	p value 2	p value 1	p value 2	p value 1	p value 2	p value 1	p value 2	p value 1	p value 2	p value 1	p value 2			p value 1	p value 2	p value 1	p value 2	p value 1	p value 2	p value 1	p value 2	p value 1	p value 2	p value 1	p value 2
cg03621974	7650334	-	-	-	-	-	-	-	-	-	-	-	-	-	-	-	-	-	-	-	-	-	-	-	-	-	-	-	-		LEGEND
cg07264679	7657396	-	-	-	-	-	-	-	-	-	-	-	-	-	-	-	-	-	-	-	-	-	-	-	-	-	-	-	-		1 group model identified, unable to move model forward to logistic regression
cg05939324	7657479	-	-	-	-	-	-	-	-	-	-	-	-	-	-	-	-	-	-	-	-	-	-	-	-	-	-	-	-		2 or 3 group model identified, logistic regression performed
Note: Adjusted models were adjusted for cell type heterogeneity as a time-varying covariate as part of the group-based trajectory analysis protocol in SAS. CV, cerebral vasospasm; DCI, delayed cerebral ischemia; GOS3, Glasgow Outcome Scale at 3 months; GOS12, Glasgow Outcome Scale at 12 months; MORT3, death at 3 months; MORT12, death at 12 months; Models listed passed secondary evaluation criteri…																															No association (P-value > 0.05)
																															Suggestive association (P-value < 0.05, not meeting empirical significance threshold)
																															Association (P-value meets empirical significance threshold)
																															Outcome	N	n, cases	n, controls
Empirical p-value, Base:		NA																													CV	168	91	77
Empirical p-value, CTH:		NA																													DCI	258	127	131
																															GOS3	214	71	143
																															GOS12	204	53	151
																															MORT3	232	39	193
																															MORT12	204	44	160

## Sheet: CP
Table 1. Results of logistic regression for DNA methylation sites in CP while controlling for age, sex, race, and Fisher grade with and without adjusting for cell type heterogeneity during group-based trajectory analysis
		Base Models (Unadjusted for Cell Type Heterogeneity)														Adjusted Models (Adjusted for Cell Type Heterogeneity)
CpG	Position	Model	Logistic Regression	CV		DCI		GOS3		GOS12		MORT3		MORT12		Model	Logistic Regression Performed	CV		DCI		GOS3		GOS12		MORT3		MORT12
				p value 1	p value 2	p value 1	p value 2	p value 1	p value 2	p value 1	p value 2	p value 1	p value 2	p value 1	p value 2			p value 1	p value 2	p value 1	p value 2	p value 1	p value 2	p value 1	p value 2	p value 1	p value 2	p value 1	p value 2
cg14630032	148898124	-	-	-	-	-	-	-	-	-	-	-	-	-	-	-	-	-	-	-	-	-	-	-	-	-	-	-	-		LEGEND
cg19278448	148905466	m020	YES	0.477683	0.14673	0.868236	0.750567	0.0517836	0.0107832	0.0260242	0.0574911	0.04689	0.0356607	0.0554989	0.0495428	-	-	-	-	-	-	-	-	-	-	-	-	-	-		1 group model identified, unable to move model forward to logistic regression
cg24876069	148916713	m02	YES	0.426418	-	0.477328	-	0.00991517	-	0.0604194	-	0.0614486	-	0.0254638	-	-	-	-	-	-	-	-	-	-	-	-	-	-	-		2 or 3 group model identified, logistic regression performed
cg09457255	148933841	m122	YES	0.939006	0.0493383	0.846509	0.638044	0.450552	0.0682776	0.736367	0.666337	0.489555	0.426459	0.325594	0.341815	-	-	-	-	-	-	-	-	-	-	-	-	-	-		No association (P-value > 0.05)
cg05776336	148939487	m022	YES	0.962598	0.0402336	0.744761	0.169848	0.399146	0.0098283	0.595136	0.277446	0.716055	0.102617	0.880505	0.138249	-	-	-	-	-	-	-	-	-	-	-	-	-	-		Suggestive association (P-value < 0.05, not meeting empirical significance threshold)
cg17439694	148939523	m02	YES	0.0332168	-	0.325904	-	0.0465051	-	0.386623	-	0.241173	-	0.161661	-	-	-	-	-	-	-	-	-	-	-	-	-	-	-		Association (P-value meets empirical significance threshold)
Note: Adjusted models were adjusted for cell type heterogeneity as a time-varying covariate as part of the group-based trajectory analysis protocol in SAS. CV, cerebral vasospasm; DCI, delayed cerebral ischemia; GOS3, Glasgow Outcome Scale at 3 months; GOS12, Glasgow Outcome Scale at 12 months; MORT3, death at 3 months; MORT12, death at 12 months; Models listed passed secondary evaluation criteri…
																															Outcome	N	n, cases	n, controls
																															CV	168	91	77
																															DCI	258	127	131
																															GOS3	214	71	143
Empirical p-value, Base:		0.00192128																													GOS12	204	53	151
Empirical p-value, CTH:		NA																													MORT3	232	39	193
																															MORT12	204	44	160
		cg19278448 Base Model, Polynomial Order 020
			Group 2 vs. Group 1				Group 3 vs. Group 1
		Outcome	OR	95% CI Low	95% CI High	p	OR	95% CI Low	95% CI High	p	Global p
		CV	1.419	0.542497	3.78244	0.477683	1.87944	0.805881	4.47457	0.14673	0.328035
		DCI	1.0647	0.507211	2.24097	0.868236	1.1109	0.580675	2.13381	0.750567	0.94958
		GOS3	0.39301	0.150097	0.995232	0.0517836	0.351336	0.154951	0.779862	0.0107832	0.0323851
		GOS12	0.306929	0.104402	0.849286	0.0260242	0.445741	0.192217	1.02881	0.0574911	0.0614341
		MORT3	0.328318	0.104253	0.961387	0.04689	0.388992	0.160578	0.947961	0.0356607	0.0729303
		MORT12	0.349479	0.114351	1.00343	0.0554989	0.416578	0.172707	1.00402	0.0495428	0.0943017
		cg24876069 Base Model, Polynomial Order 02
			Group 2 vs. Group 1
		Outcome	OR	95% CI Low	95% CI High	p
		CV	1.40078	0.61037	3.25094	0.426418
		DCI	0.790626	0.410741	1.51031	0.477328
		GOS3	0.34092	0.148082	0.767998	0.00991517
		GOS12	0.449024	0.19409	1.04612	0.0604194
		MORT3	0.428638	0.177694	1.0677	0.0614486
		MORT12	0.371462	0.155132	0.89479	0.0254638
		cg09457255 Base Model, Polynomial Order 122
			Group 2 vs. Group 1				Group 3 vs. Group 1
		Outcome	OR	95% CI Low	95% CI High	p	OR	95% CI Low	95% CI High	p	Global p
		CV	1.06078	0.21996	4.81533	0.939006	2.14892	1.01143	4.68576	0.0493383	0.108297
		DCI	0.896676	0.287499	2.69133	0.846509	1.14719	0.647636	2.03976	0.638044	0.824829
		GOS3	0.518997	0.0703219	2.47838	0.450552	0.519097	0.254806	1.04985	0.0682776	0.183449
		GOS12	0.744236	0.0998823	3.63692	0.736367	0.84796	0.403583	1.82321	0.666337	0.891174
		MORT3	0.456714	0.0228171	3.04104	0.489555	0.722039	0.327306	1.64972	0.426459	0.637717
		MORT12	0.329208	0.0165049	2.1615	0.325594	0.686201	0.317519	1.51522	0.341815	0.449492
		cg05776336 Base Model, Polynomial Order 022
			Group 2 vs. Group 1				Group 3 vs. Group 1
		Outcome	OR	95% CI Low	95% CI High	p	OR	95% CI Low	95% CI High	p	Global p
		CV	0.976211	0.353658	2.67851	0.962598	2.27876	1.0467	5.08818	0.0402336	0.0511228
		DCI	1.13618	0.524969	2.45568	0.744761	1.50605	0.841512	2.71749	0.169848	0.352008
		GOS3	0.662014	0.248859	1.71036	0.399146	0.37538	0.17594	0.783905	0.0098283	0.0279812
		GOS12	0.758312	0.265144	2.07339	0.595136	0.650692	0.299063	1.42301	0.277446	0.556508
		MORT3	0.823127	0.278628	2.31689	0.716055	0.496751	0.213854	1.16217	0.102617	0.229252
		MORT12	0.923651	0.31928	2.57597	0.880505	0.536134	0.234296	1.23171	0.138249	0.260736
		cg17439694 Base Model, Polynomial Order 02
			Group 2 vs. Group 1
		Outcome	OR	95% CI Low	95% CI High	p
		CV	2.25328	1.07701	4.83969	0.0332168
		DCI	1.32735	0.756017	2.34764	0.325904
		GOS3	0.486692	0.237517	0.987052	0.0465051
		GOS12	0.716235	0.337213	1.54308	0.386623
		MORT3	0.617966	0.278553	1.41149	0.241173
		MORT12	0.569436	0.258797	1.26703	0.161661

## Sheet: CUBN
Table 1. Results of logistic regression for DNA methylation sites in CUBN while controlling for age, sex, race, and Fisher grade with and without adjusting for cell type heterogeneity during group-based trajectory analysis
		Base Models (Unadjusted for Cell Type Heterogeneity)														Adjusted Models (Adjusted for Cell Type Heterogeneity)
CpG	Position	Model	Logistic Regression Performed	CV		DCI		GOS3		GOS12		MORT3		MORT12		Model	Logistic Regression Performed	CV		DCI		GOS3		GOS12		MORT3		MORT12
				p value 1	p value 2	p value 1	p value 2	p value 1	p value 2	p value 1	p value 2	p value 1	p value 2	p value 1	p value 2			p value 1	p value 2	p value 1	p value 2	p value 1	p value 2	p value 1	p value 2	p value 1	p value 2	p value 1	p value 2
cg00316341	16898311	-	-	-	-	-	-	-	-	-	-	-	-	-	-	-	-	-	-	-	-	-	-	-	-	-	-	-	-		LEGEND
cg25910432	16911791	m121	YES	0.125151	-	0.246853	-	0.0769643	-	0.40125	-	0.333011	-	0.400366	-	-	-	-	-	-	-	-	-	-	-	-	-	-	-		1 group model identified, unable to move model forward to logistic regression
cg00939682	16933505	-	-	-	-	-	-	-	-	-	-	-	-	-	-	m012	YES	0.464499	0.184607	0.237998	0.594107	0.599193	0.822409	0.736825	0.76688	0.522559	0.608231	0.863924	0.446231		2 or 3 group model identified, logistic regression performed
cg13223209	16986391	-	-	-	-	-	-	-	-	-	-	-	-	-	-	-	-	-	-	-	-	-	-	-	-	-	-	-	-		No association (P-value > 0.05)
cg25052223	16993958	-	-	-	-	-	-	-	-	-	-	-	-	-	-	m0	NO	-	-	-	-	-	-	-	-	-	-	-	-		Suggestive association (P-value < 0.05, not meeting empirical significance threshold)
cg24571822	17009592	-	-	-	-	-	-	-	-	-	-	-	-	-	-	m10	YES	0.216242	-	0.763066	-	0.156521	-	0.670255	-	0.880742	-	0.69937	-		Association (P-value meets empirical significance threshold)
cg17436460	17028480	m222	YES	0.825367	0.659085	0.270826	0.0387871	0.0600691	0.895895	0.539101	0.801341	0.139593	0.473309	0.239012	0.79552	-	-	-	-	-	-	-	-	-	-	-	-	-	-
cg07732336	17038941	-	-	-	-	-	-	-	-	-	-	-	-	-	-	m1	NO	-	-	-	-	-	-	-	-	-	-	-	-		Outcome	N	n, cases	n, controls
cg08581745	17050868	-	-	-	-	-	-	-	-	-	-	-	-	-	-	m1	NO	-	-	-	-	-	-	-	-	-	-	-	-		CV	168	91	77
cg25913882	17067842	-	-	-	-	-	-	-	-	-	-	-	-	-	-	-	-	-	-	-	-	-	-	-	-	-	-	-	-		DCI	258	127	131
cg11298524	17118624	-	-	-	-	-	-	-	-	-	-	-	-	-	-	-	-	-	-	-	-	-	-	-	-	-	-	-	-		GOS3	214	71	143
cg17244673	17166078	m02	YES	0.0321811	-	0.592523	-	0.10387	-	0.605628	-	0.328116	-	0.460424	-	m0	NO	-	-	-	-	-	-	-	-	-	-	-	-		GOS12	204	53	151
cg10707565	17171695	m02	YES	0.299459	-	0.55127	-	0.162266	-	0.302112	-	0.10289	-	0.132482	-	-	-	-	-	-	-	-	-	-	-	-	-	-	-		MORT3	232	39	193
cg26276014	17172646	-	-	-	-	-	-	-	-	-	-	-	-	-	-	-	-	-	-	-	-	-	-	-	-	-	-	-	-		MORT12	204	44	160
cg06098474	17172679	m1	NO	-	-	-	-	-	-	-	-	-	-	-	-	m1	NO	-	-	-	-	-	-	-	-	-	-	-	-
Note: Adjusted models were adjusted for cell type heterogeneity as a time-varying covariate as part of the group-based trajectory analysis protocol in SAS. CV, cerebral vasospasm; DCI, delayed cerebral ischemia; GOS3, Glasgow Outcome Scale at 3 months; GOS12, Glasgow Outcome Scale at 12 months; MORT3, death at 3 months; MORT12, death at 12 months; Models listed passed secondary evaluation criteri…
Empirical p-value, Base:		0.003442
Empirical p-value, CTH:		0.00455742
		cg17436460 Base Model, Polynomial Order 222
		Outcome	OR	95% CI Low	95% CI High	p	OR	95% CI Low	95% CI High	p	Global p
		CV	0.877649	0.263148	2.78449	0.825367	0.691119	0.129748	3.58641	0.659085	0.903677
		DCI	0.568359	0.198284	1.52889	0.270826	0.230426	0.053911	0.895464	0.0387871	0.0948114
		GOS3	0.338246	0.107115	1.05972	0.0600691	0.901275	0.188789	4.38137	0.895895	0.0575482
		GOS12	0.688451	0.215903	2.45054	0.539101	0.814274	0.16009	4.12122	0.801341	0.812682
		MORT3	0.403516	0.124864	1.45313	0.139593	0.547414	0.0995077	2.84295	0.473309	0.345812
		MORT12	0.481996	0.146629	1.74621	0.239012	0.808596	0.157781	4.11567	0.79552	0.399326
		cg17244673 Base Model, Polynomial Order 02
		Outcome	OR	95% CI Low	95% CI High	p
		CV	2.16759	1.07568	4.45725	0.0321811
		DCI	1.16011	0.673699	2.00451	0.592523
		GOS3	0.567782	0.285218	1.1226	0.10387
		GOS12	0.825444	0.400521	1.73259	0.605628
		MORT3	0.677942	0.313419	1.5057	0.328116
		MORT12	0.749599	0.350859	1.63757	0.460424

## Sheet: CYBRD1
Table 1. Results of logistic regression for DNA methylation sites in CYBRD1 while controlling for age, sex, race, and Fisher grade with and without adjusting for cell type heterogeneity during group-based trajectory analysis
		Base Models (Unadjusted for Cell Type Heterogeneity)														Adjusted Models (Adjusted for Cell Type Heterogeneity)
CpG	Position	Model	Logistic Regression Performed	CV		DCI		GOS3		GOS12		MORT3		MORT12		Model	Logistic Regression Performed	CV		DCI		GOS3		GOS12		MORT3		MORT12
				p value 1	p value 2	p value 1	p value 2	p value 1	p value 2	p value 1	p value 2	p value 1	p value 2	p value 1	p value 2			p value 1	p value 2	p value 1	p value 2	p value 1	p value 2	p value 1	p value 2	p value 1	p value 2	p value 1	p value 2
cg12072024	172377981	-	-	-	-	-	-	-	-	-	-	-	-	-	-	m020	YES	0.0836933	0.13954	0.717322	0.618402	0.280254	0.85068	0.321451	0.373605	0.405247	0.286331	0.387797	0.260013		LEGEND
cg24200501	172378036	m020	YES	0.0645482	0.120915	0.171235	0.190824	0.157056	0.0328373	0.55161	0.680423	0.796611	0.768818	0.484467	0.751755	m010	YES	0.0312112	0.0105692	0.434541	0.415414	0.835839	0.535278	0.391003	0.602267	0.224547	0.288865	0.205537	0.237077		1 group model identified, unable to move model forward to logistic regression
cg22070243	172378774	-	-	-	-	-	-	-	-	-	-	-	-	-	-	-	-	-	-	-	-	-	-	-	-	-	-	-	-		2 or 3 group model identified, logistic regression performed
cg26480069	172378791	-	-	-	-	-	-	-	-	-	-	-	-	-	-	-	-	-	-	-	-	-	-	-	-	-	-	-	-		No association (P-value > 0.05)
cg13405293	172378969	m000	YES	0.108035	0.0902569	0.902204	0.313266	0.327084	0.755907	0.177806	0.905016	0.156935	0.429108	0.0699329	0.625436	m000	YES	0.0864311	0.48772	0.416808	0.859763	0.921132	0.583047	0.828693	0.474661	0.408848	0.271979	0.716824	0.178008		Suggestive association (P-value < 0.05, not meeting empirical significance threshold)
cg06885524	172379087	-	-	-	-	-	-	-	-	-	-	-	-	-	-	m1	NO	-	-	-	-	-	-	-	-	-	-	-	-		Association (P-value meets empirical significance threshold)
cg04112845	172379619	-	-	-	-	-	-	-	-	-	-	-	-	-	-	-	-	-	-	-	-	-	-	-	-	-	-	-	-
cg04863950	172379709	-	-	-	-	-	-	-	-	-	-	-	-	-	-	-	-	-	-	-	-	-	-	-	-	-	-	-	-		Outcome	N	n, cases	n, controls
cg12052896	172379846	-	-	-	-	-	-	-	-	-	-	-	-	-	-	-	-	-	-	-	-	-	-	-	-	-	-	-	-		CV	168	91	77
cg26847850	172380409	-	-	-	-	-	-	-	-	-	-	-	-	-	-	-	-	-	-	-	-	-	-	-	-	-	-	-	-		DCI	258	127	131
cg07198752	172383228	-	-	-	-	-	-	-	-	-	-	-	-	-	-	-	-	-	-	-	-	-	-	-	-	-	-	-	-		GOS3	214	71	143
cg15691325	172387940	m210	YES	0.0246435	0.258822	0.0158138	0.0620604	0.00398742	0.013954	0.470582	0.519929	0.46558	0.390454	0.495584	0.458632	m111	YES	0.0253525	0.0296559	0.767001	0.422376	0.579334	0.371355	0.536981	0.468943	0.727153	0.548311	0.913015	0.571481		GOS12	204	53	151
cg10761843	172411765	m1	NO	-	-	-	-	-	-	-	-	-	-	-	-	-	-	-	-	-	-	-	-	-	-	-	-	-	-		MORT3	232	39	193
Note: Adjusted models were adjusted for cell type heterogeneity as a time-varying covariate as part of the group-based trajectory analysis protocol in SAS. CV, cerebral vasospasm; DCI, delayed cerebral ischemia; GOS3, Glasgow Outcome Scale at 3 months; GOS12, Glasgow Outcome Scale at 12 months; MORT3, death at 3 months; MORT12, death at 12 months; Models listed passed secondary evaluation criteri…																															MORT12	204	44	160
Empirical p-value, Base:		0.00272199
Empirical p-value, CTH:		0.00214994
		cg24200501 Base Model, Polynomial Order 020														cg24200501 CTH-Adjusted Model, Polynomial Order 010
		Outcome	OR	95% CI Low	95% CI High	p	OR	95% CI Low	95% CI High	p	Global p					Outcome	OR	95% CI Low	95% CI High	p	OR	95% CI Low	95% CI High	p	Global p
		CV	0.336376	0.097032	1.0162	0.0645482	0.400156	0.1154	1.2146	0.120915	0.153914					CV	0.267186	0.0703661	0.819536	0.0312112	0.203119	0.0525801	0.6381	0.0105692	0.0201882
		DCI	0.556244	0.23398	1.2733	0.171235	0.56663	0.235944	1.31174	0.190824	0.359544					DCI	0.739312	0.342798	1.57279	0.434541	0.72289	0.327599	1.57439	0.415414	0.692687
		GOS3	0.48399	0.174179	1.32416	0.157056	0.319493	0.109697	0.907022	0.0328373	0.0904196					GOS3	0.908242	0.369102	2.31047	0.835839	0.740301	0.287553	1.94998	0.535278	0.772059
		GOS12	0.721714	0.251617	2.20975	0.55161	0.795547	0.272968	2.46775	0.680423	0.836195					GOS12	1.63806	0.561565	5.56696	0.391003	1.35821	0.451893	4.69807	0.602267	0.657624
		MORT3	0.859088	0.284528	2.98076	0.796611	0.837105	0.267274	2.97675	0.768818	0.957619					MORT3	2.26953	0.681404	10.4371	0.224547	2.08114	0.599141	9.78435	0.288865	0.423946
		MORT12	0.668672	0.222589	2.19284	0.484467	0.832358	0.274821	2.75305	0.751755	0.732248					MORT12	2.38677	0.697346	11.1929	0.205537	2.27539	0.650609	10.7866	0.237077	0.383067
		cg15691325 Base Model, Polynomial Order 210														cg15691325 Base Model, Polynomial Order 111
		Outcome	OR	95% CI Low	95% CI High	p	OR	95% CI Low	95% CI High	p	Global p					Outcome	OR	95% CI Low	95% CI High	p	OR	95% CI Low	95% CI High	p	Global p
		CV	0.364141	0.14617	0.86086	0.0246435	0.565873	0.206048	1.50443	0.258822	0.0641224					CV	0.265753	0.0774225	0.809796	0.0253525	0.280625	0.08337	0.845076	0.0296559	0.0499753
		DCI	0.443568	0.226343	0.851506	0.0158138	0.506871	0.245602	1.0282	0.0620604	0.0451063					DCI	0.888953	0.404721	1.93712	0.767001	0.729608	0.334629	1.5744	0.422376	0.64614
		GOS3	0.30699	0.134945	0.678802	0.00398742	0.33227	0.134997	0.788451	0.013954	0.00877405					GOS3	0.767391	0.301442	1.9854	0.579334	0.653546	0.257354	1.682	0.371355	0.664415
		GOS12	0.734867	0.319793	1.72204	0.470582	0.74172	0.296604	1.85164	0.519929	0.746787					GOS12	0.71973	0.256505	2.11449	0.536981	0.686935	0.251943	1.96341	0.468943	0.769216
		MORT3	0.715058	0.293089	1.80137	0.46558	0.647429	0.23655	1.75426	0.390454	0.668434					MORT3	0.822024	0.282108	2.63049	0.727153	0.716712	0.248907	2.26075	0.548311	0.829819
		MORT12	0.736517	0.307836	1.81012	0.495584	0.695413	0.26354	1.8272	0.458632	0.728544					MORT12	0.939438	0.315895	3.06525	0.913015	0.727078	0.248049	2.32702	0.571481	0.753868

## Sheet: FECH
Table 1. Results of logistic regression for DNA methylation sites in FECH while controlling for age, sex, race, and Fisher grade with and without adjusting for cell type heterogeneity during group-based trajectory analysis
		Base Models (Unadjusted for Cell Type Heterogeneity)														Adjusted Models (Adjusted for Cell Type Heterogeneity)
CpG	Position	Model	Logistic Regression Performed	CV		DCI		GOS3		GOS12		MORT3		MORT12		Model	Logistic Regression Performed	CV		DCI		GOS3		GOS12		MORT3		MORT12
				p value 1	p value 2	p value 1	p value 2	p value 1	p value 2	p value 1	p value 2	p value 1	p value 2	p value 1	p value 2			p value 1	p value 2	p value 1	p value 2	p value 1	p value 2	p value 1	p value 2	p value 1	p value 2	p value 1	p value 2
cg17299799	55214063	m000	YES	0.424637	0.247584	0.859554	0.994772	0.624852	0.347853	0.456976	0.19221	0.0149061	0.936791	0.0370891	0.432053	m000	YES	0.427703	0.16765	0.994049	0.48273	0.381615	0.310698	0.353284	0.530681	0.229277	0.701831	0.0909033	0.98423		LEGEND
cg07352016	55250568	m1	NO	-	-	-	-	-	-	-	-	-	-	-	-	m1	NO	-	-	-	-	-	-	-	-	-	-	-	-		1 group model identified, unable to move model forward to logistic regression
cg24503881	55253280	-	-	-	-	-	-	-	-	-	-	-	-	-	-	-	-	-	-	-	-	-	-	-	-	-	-	-	-		2 or 3 group model identified, logistic regression performed
cg14532644	55253643	m000	YES	0.11568	0.450218	0.875647	0.559598	0.805516	0.461115	0.0925346	0.209835	0.426431	0.810664	0.189667	0.658412	m10	YES	0.336483	-	0.520349	-	0.850329	-	0.765542	-	0.481058	-	0.381799	-		No association (P-value > 0.05)
cg26043149	55253948	m000	YES	0.158894	0.679832	0.134124	0.578153	0.307912	0.198412	0.168933	0.152091	0.0166858	0.204153	0.0414816	0.226011	m010	YES	0.389204	0.576709	0.385147	0.662102	0.141813	0.212348	0.395102	0.154887	0.0847546	0.200009	0.161361	0.221164		Suggestive association (P-value < 0.05, not meeting empirical significance threshold)
cg26493532	55254078	-	-	-	-	-	-	-	-	-	-	-	-	-	-	m0	NO	-	-	-	-	-	-	-	-	-	-	-	-		Association (P-value meets empirical significance threshold)
cg00026731	55254092	m0	NO	-	-	-	-	-	-	-	-	-	-	-	-	m0	NO	-	-	-	-	-	-	-	-	-	-	-	-
cg07916377	55254112	-	-	-	-	-	-	-	-	-	-	-	-	-	-	m0	NO	-	-	-	-	-	-	-	-	-	-	-	-		Outcome	N	n, cases	n, controls
cg24222377	55254128	-	-	-	-	-	-	-	-	-	-	-	-	-	-	m1	NO	-	-	-	-	-	-	-	-	-	-	-	-		CV	168	91	77
cg18757962	55254164	-	-	-	-	-	-	-	-	-	-	-	-	-	-	m0	NO	-	-	-	-	-	-	-	-	-	-	-	-		DCI	258	127	131
cg05243804	55254238	-	-	-	-	-	-	-	-	-	-	-	-	-	-	-	-	-	-	-	-	-	-	-	-	-	-	-	-		GOS3	214	71	143
cg15864104	55254508	m00	YES	0.0896756	-	0.483639	-	0.00117659	-	0.138393	-	0.0796898	-	0.0636647	-	m00	YES	0.516119	-	0.464795	-	0.598524	-	0.978149	-	0.909103	-	0.716463	-		GOS12	204	53	151
cg21634100	55254527	-	-	-	-	-	-	-	-	-	-	-	-	-	-	-	-	-	-	-	-	-	-	-	-	-	-	-	-		MORT3	232	39	193
Note: Adjusted models were adjusted for cell type heterogeneity as a time-varying covariate as part of the group-based trajectory analysis protocol in SAS. CV, cerebral vasospasm; DCI, delayed cerebral ischemia; GOS3, Glasgow Outcome Scale at 3 months; GOS12, Glasgow Outcome Scale at 12 months; MORT3, death at 3 months; MORT12, death at 12 months; Models listed passed secondary evaluation criteri…																															MORT12	204	44	160
Empirical p-value, Base:			0.00203682
Empirical p-value, CTH-Adjusted:			0.00225286
		cg17299799 Base Model, Polynomial Order 000
		Outcome	OR	95% CI Low	95% CI High	p	OR	95% CI Low	95% CI High	p	Global p
		CV	1.35069	0.645673	2.8389	0.424637	1.6686	0.704236	4.02706	0.247584	0.489743
		DCI	0.949707	0.535364	1.68285	0.859554	0.997765	0.509804	1.95137	0.994772	0.980399
		GOS3	0.834392	0.403245	1.73124	0.624852	1.48296	0.650909	3.39732	0.347853	0.350673
		GOS12	0.744146	0.339781	1.62592	0.456976	1.7838	0.747022	4.2945	0.19221	0.132854
		MORT3	0.327182	0.128052	0.787471	0.0149061	1.0367	0.41883	2.51919	0.936791	0.0174011
		MORT12	0.401583	0.165907	0.934532	0.0370891	1.42562	0.584893	3.4681	0.432053	0.0160747
		cg26043149 Base Model, Polynomial Order 000
		Outcome	OR	95% CI Low	95% CI High	p	OR	95% CI Low	95% CI High	p	Global p
		CV	2.12052	0.767502	6.3566	0.158894	0.86263	0.426557	1.74374	0.679832	0.221941
		DCI	1.88296	0.834846	4.4315	0.134124	0.857506	0.497521	1.47327	0.578153	0.186745
		GOS3	1.62595	0.635154	4.17398	0.307912	0.630395	0.307361	1.26205	0.198412	0.150353
		GOS12	1.98649	0.739194	5.31333	0.168933	0.573974	0.262428	1.21011	0.152091	0.0610371
		MORT3	3.27409	1.2278	8.69971	0.0166858	0.564617	0.224118	1.33219	0.204153	0.0066565
		MORT12	2.8194	1.03327	7.71112	0.0414816	0.601149	0.255817	1.34642	0.226011	0.020827
		cg15864104 Base Model, Polynomial Order 00
		Outcome	OR	95% CI Low	95% CI High	p
		CV	1.89291	0.912472	4.0113	0.0896756
		DCI	1.21223	0.708137	2.08416	0.483639
		GOS3	0.314913	0.15424	0.626763	0.00117659
		GOS12	0.585488	0.287701	1.19374	0.138393
		MORT3	0.507674	0.237451	1.09209	0.0796898
		MORT12	0.494554	0.233957	1.04486	0.0636647

[truncated: 28 more sheets: FLVCR1, FP, FTH1, FTL, FTMT, FXN, GLRX5, GSTP1, HFE, HFE2, HMOX1, HMOX2, HP, HPX, IREB2, LRP1, PCBP1, SLC11A1, SLC11A2, SLC25A37 …]
